# Supplementary material for: Profiling microorganisms in whole saliva of children with and without dental caries
Source: Clin Exp Dent Res. 2019 Jun 20;5(4):438–46. doi: 10.1002/cre2.206 (PMC6704248; doi:10.1002/cre2.206)
Supplement: Supplementary file 1 — Table S1. Primers used for 16S rRNA sequencing of hypervariable regions V3 (amplicon 270 bp) and V6 (amplicon 191 bp). [file CRE2-5-438-s001.xlsx]

## Sheet: Table S1
Title:	Profiling Microorganisms in Whole Saliva of Children with and without Dental Caries
Table S1: Primers used for 16S rRNA sequencing of hypervariable regions V3 (amplicon 270bp) and V6 (amplicon 191bp).
Primer Name	Sequence
Ion16S_A_BC6_V3F	CCATCTCATCCCTGCGTGTCTCCGACTCAGCTGCAAGTTCGATCCAGACTCCTACGGGAGGCAG
Ion16S_trP1_BC6_V3R	CCTCTCTATGGGCAGTCGGTGATCGTATTACCGCGGCTGCTG
Ion16S_trP1_BC6_V3F	CCTCTCTATGGGCAGTCGGTGATCCAGACTCCTACGGGAGGCAG
Ion16S_A_BC6_V3R	CCATCTCATCCCTGCGTGTCTCCGACTCAGCTGCAAGTTCGATCGTATTACCGCGGCTGCTG
Ion16S_A_BC6_V6F	CCATCTCATCCCTGCGTGTCTCCGACTCAGCTGCAAGTTCGATTCGATGCAACGCGAAGAA
Ion16S_trP1_BC6_V6R	CCTCTCTATGGGCAGTCGGTGATACATTTCACAACACGAGCTGACGA
Ion16S_trP1_BC6_V6F	CCTCTCTATGGGCAGTCGGTGATTCGATGCAACGCGAAGAA
Ion16S_A_BC6_V6R	CCATCTCATCCCTGCGTGTCTCCGACTCAGCTGCAAGTTCGATACATTTCACAACACGAGCTGACGA
Ion16S_A_BC7_V3F	CCATCTCATCCCTGCGTGTCTCCGACTCAGTTCGTGATTCGATCCAGACTCCTACGGGAGGCAG
Ion16S_trP1_BC7_V3R	CCTCTCTATGGGCAGTCGGTGATCGTATTACCGCGGCTGCTG
Ion16S_trP1_BC7_V3F	CCTCTCTATGGGCAGTCGGTGATCCAGACTCCTACGGGAGGCAG
Ion16S_A_BC7_V3R	CCATCTCATCCCTGCGTGTCTCCGACTCAGTTCGTGATTCGATCGTATTACCGCGGCTGCTG
Ion16S_A_BC7_V6F	CCATCTCATCCCTGCGTGTCTCCGACTCAGTTCGTGATTCGATTCGATGCAACGCGAAGAA
Ion16S_trP1_BC7_V6R	CCTCTCTATGGGCAGTCGGTGATACATTTCACAACACGAGCTGACGA
Ion16S_trP1_BC7_V6F	CCTCTCTATGGGCAGTCGGTGATTCGATGCAACGCGAAGAA
Ion16S_A_BC7_V6R	CCATCTCATCCCTGCGTGTCTCCGACTCAGTTCGTGATTCGATACATTTCACAACACGAGCTGACGA
Ion16S_A_BC8_V3F	CCATCTCATCCCTGCGTGTCTCCGACTCAGTTCCGATAACGATCCAGACTCCTACGGGAGGCAG
Ion16S_trP1_BC8_V3R	CCTCTCTATGGGCAGTCGGTGATCGTATTACCGCGGCTGCTG
Ion16S_trP1_BC8_V3F	CCTCTCTATGGGCAGTCGGTGATCCAGACTCCTACGGGAGGCAG
Ion16S_A_BC8_V3R	CCATCTCATCCCTGCGTGTCTCCGACTCAGTTCCGATAACGATCGTATTACCGCGGCTGCTG
Ion16S_A_BC8_V6F	CCATCTCATCCCTGCGTGTCTCCGACTCAGTTCCGATAACGATTCGATGCAACGCGAAGAA
Ion16S_trP1_BC8_V6R	CCTCTCTATGGGCAGTCGGTGATACATTTCACAACACGAGCTGACGA
Ion16S_trP1_BC8_V6F	CCTCTCTATGGGCAGTCGGTGATTCGATGCAACGCGAAGAA
Ion16S_A_BC8_V6R	CCATCTCATCCCTGCGTGTCTCCGACTCAGTTCCGATAACGATACATTTCACAACACGAGCTGACGA
Ion16S_A_BC9_V3F	CCATCTCATCCCTGCGTGTCTCCGACTCAGTGAGCGGAACGATCCAGACTCCTACGGGAGGCAG
Ion16S_trP1_BC9_V3R	CCTCTCTATGGGCAGTCGGTGATCGTATTACCGCGGCTGCTG
Ion16S_trP1_BC9_V3F	CCTCTCTATGGGCAGTCGGTGATCCAGACTCCTACGGGAGGCAG
Ion16S_A_BC9_V3R	CCATCTCATCCCTGCGTGTCTCCGACTCAGTGAGCGGAACGATCGTATTACCGCGGCTGCTG
Ion16S_A_BC9_V6F	CCATCTCATCCCTGCGTGTCTCCGACTCAGTGAGCGGAACGATTCGATGCAACGCGAAGAA
Ion16S_trP1_BC9_V6R	CCTCTCTATGGGCAGTCGGTGATACATTTCACAACACGAGCTGACGA
Ion16S_trP1_BC9_V6F	CCTCTCTATGGGCAGTCGGTGATTCGATGCAACGCGAAGAA
Ion16S_A_BC9_V6R	CCATCTCATCCCTGCGTGTCTCCGACTCAGTGAGCGGAACGATACATTTCACAACACGAGCTGACGA
