# Supplementary material for: Profiling microorganisms in whole saliva of children with and without dental caries
Source: Clin Exp Dent Res. 2019 Jun 20;5(4):438–46. doi: 10.1002/cre2.206 (PMC6704248; doi:10.1002/cre2.206)
Supplement: Supplementary file 2 — Table S2. All phyla identified from sequencing of 16S rRNA gene sequencing in 3 saliva samples. [file CRE2-5-438-s002.xlsx]

## Sheet: Table S2
Table S2: All phyla identified from sequencing of 16S rRNA gene sequencing in 3 saliva samples.
Sample	Phylum	# of Reads
2708	Firmicutes	24661
2708	Bacteroidetes	12607
2708	Actinobacteria	6756
2708	Proteobacteria	6691
2708	Fusobacteria	1383
2708	Candidatus Saccharibacteria (TM7)	7
3018	Firmicutes	51312
3018	Actinobacteria	34806
3018	Bacteroidetes	24075
3018	Proteobacteria	2645
3018	Fusobacteria	583
3018	Spirochaetes	18
3018	Absconditabacteria (SR1)	17
3018	Candidatus Saccharibacteria (TM7)	12
3018	Cyanobacteria/Chloroplast	4
3018	Tenericutes	2
3018	Verrucomicrobia	1
2770	Firmicutes	46770
2770	Bacteroidetes	17906
2770	Proteobacteria	10079
2770	Actinobacteria	9533
2770	Fusobacteria	2385
2770	Candidatus Saccharibacteria (TM7)	1176
2770	Absconditabacteria (SR1)	106
2770	Spirochaetes	9
2770	Cyanobacteria/Chloroplast	1
