# Supplementary material for: Profiling microorganisms in whole saliva of children with and without dental caries
Source: Clin Exp Dent Res. 2019 Jun 20;5(4):438–46. doi: 10.1002/cre2.206 (PMC6704248; doi:10.1002/cre2.206)
Supplement: Supplementary file 3 — Table S3. Genera identified from sequencing of the 16S rRNA gene from 3 saliva samples using a cutoff of 100 reads. [file CRE2-5-438-s003.xlsx]

## Sheet: Table S3
Table S3: Genera identified from sequencing of the 16S rRNA gene from 3 saliva samples using a cutoff of 100 reads.
Sample	Genus	# of Reads
2708	Streptococcus	13429
2708	Prevotella	10446
2708	Veillonella	6023
2708	Rothia	5466
2708	Neisseria	3721
2708	Granulicatella	781
2708	Megasphaera	683
2708	Atopobium	469
2708	Gemella	459
2708	Haemophilus	302
2708	Clostridium XlVa	285
2708	Fusobacterium	284
2708	Actinomyces	277
2708	Leptotrichia	276
2708	Campylobacter	247
3018	Rothia	32484
3018	Streptococcus	26501
3018	Prevotella	20183
3018	Veillonella	5518
3018	Gemella	4575
3018	Campylobacter	1622
3018	Clostridium XlVa	1216
3018	Granulicatella	985
3018	Capnocytophaga	928
3018	Neisseria	535
3018	Fusobacterium	410
3018	Actinomyces	344
3018	Selenomonas	161
3018	Catonella	139
3018	Atopobium	107
3018	Solobacterium	105
2770	Streptococcus	26638
2770	Prevotella	11137
2770	Veillonella	7653
2770	Rothia	5491
2770	Neisseria	4314
2770	Granulicatella	2128
2770	Haemophilus	2120
2770	Gemella	1819
2770	Actinomyces	1665
2770	Fusobacterium	1410
2770	TM7_genera_incertae_sedis	1176
2770	Capnocytophaga	952
2770	Clostridium XlVa	858
2770	Atopobium	813
2770	Megasphaera	740
2770	Campylobacter	724
2770	Leptotrichia	428
2770	Peptostreptococcus	344
2770	Selenomonas	183
2770	Parvimonas	156
2770	Porphyromonas	143
2770	Kingella	126
2770	Aggregatibacter	123
2770	Catonella	118
2770	SR1_genera_incertae_sedis	106
2770	Eubacterium	105
