# Supplementary material for: Profiling microorganisms in whole saliva of children with and without dental caries
Source: Clin Exp Dent Res. 2019 Jun 20;5(4):438–46. doi: 10.1002/cre2.206 (PMC6704248; doi:10.1002/cre2.206)
Supplement: Supplementary file 5 — Table S5. Number of PCR‐MS Detections for Each Genera. Some subjects have multiple species from the same genera, in which case the genera will have more than one count per subject. [file CRE2-5-438-s005.xlsx]

## Sheet: Table S5
Table S5: Number of PCR-MS Detections for Each Genera. Some subjects have multiple species from the same genera, in which case the genera will have more than one count per subject.
Genera	# of detections
Streptococcus	81
Neisseria	43
Staphylococcus	42
Rothia	40
Saccharomyces	31
Candida	27
Bacteroides	10
Haemophilus	7
Gemella	6
Abiotrophia	5
Lactobacillus	5
Salmonella	3
Enterococcus	2
Fusobacterium	2
Acinetobacter	1
Actinobacillus	1
Actinomyces	1
Eikenella	1
Eubacterium	1
Legionella	1
Moraxella	1
Novosphingobium	1
Pasteurella	1
Shigella	1
