# Supplementary material for: Profiling microorganisms in whole saliva of children with and without dental caries
Source: Clin Exp Dent Res. 2019 Jun 20;5(4):438–46. doi: 10.1002/cre2.206 (PMC6704248; doi:10.1002/cre2.206)
Supplement: Supplementary file 6 — Table S6. Number of PCR‐MS Detections for Each Species. "/ "denotes an uncertainty among possible species assignments. [file CRE2-5-438-s006.xlsx]

## Sheet: Table S6
Table S6: Number of PCR-MS Detections for Each Species. "/ "denotes an uncertainty among possible species assignments.
Species	# of detections	Percentage
Streptococcus pneumoniae (may include S. pseudopneumoniae or S.mitis)	50	0.526316
Rothia mucilaginosa	40	0.421053
Saccharomyces cerevisiae / paradoxus	29	0.305263
Candida albicans	19	0.2
Staphylococcus epidermidis	18	0.189474
Neisseria canis	16	0.168421
Staphylococcus aureus	14	0.147368
Bacteroides thetaiotaomicron	10	0.105263
Candida dubliniensis	7	0.0736842
Neisseria flava	6	0.0631579
Neisseria mucosa	6	0.0631579
Neisseria sicca	5	0.0526316
Streptococcus salivarius	5	0.0526316
Gemella sanguinis	4	0.0421053
Haemophilus influenzae	4	0.0421053
Haemophilus parainfluenzae	4	0.0421053
Neisseria meningitidis	4	0.0421053
Saccharomyces cerevisiae	4	0.0421053
Staphylococcus hominis	4	0.0421053
Streptococcus vestibularis	4	0.0421053
Abiotrophia defectiva	3	0.0315789
Salmonella enterica	3	0.0315789
Streptococcus oralis	3	0.0315789
Streptococcus peroris	3	0.0315789
Streptococcus sanguinis	3	0.0315789
Streptococcus sp	3	0.0315789
Veillonella parvula	3	0.0315789
Abiotrophia elegans	2	0.0210526
Fusobacterium nucleatum	2	0.0210526
Gemella haemolysans	2	0.0210526
Lactobacillus sp	2	0.0210526
Neisseria canis / flavescens	2	0.0210526
Neisseria flavescens	2	0.0210526
Neisseria sp	2	0.0210526
Staphylococcus capitis /caprae	2	0.0210526
Staphylococcus warneri	2	0.0210526
Streptococcus gordonii	2	0.0210526
Acinetobacter johnsonii	1	0.0105263
Actinobacillus sp	1	0.0105263
Actinomyces odontolyticus	1	0.0105263
Candida rugosa	1	0.0105263
Candida tropicalis	1	0.0105263
Eikenella corrodens	1	0.0105263
Enterococcus casseliflavus	1	0.0105263
Enterococcus faecium	1	0.0105263
Eubacterium eligens	1	0.0105263
Lactobacillus acidophilus	1	0.0105263
Lactobacillus reuteri	1	0.0105263
Lactobacillus vaccinostercus	1	0.0105263
Legionella feeleii	1	0.0105263
Moraxella lacunata	1	0.0105263
Novosphingobium aromaticivorans	1	0.0105263
Pasteurella multocida	1	0.0105263
Salmonella houten	1	0.0105263
Shigella flexneri	1	0.0105263
Staphylococcus auricularis/ cohnii/ kloosii	1	0.0105263
Staphylococcus lugdunensis	1	0.0105263
Streptococcus agalactiae	1	0.0105263
Streptococcus constellatus	1	0.0105263
Streptococcus cristatus	1	0.0105263
Streptococcus infantis	1	0.0105263
Streptococcus mutans	1	0.0105263
Streptococcus parasanguinis / pneumoniae	1	0.0105263
Streptococcus pyogenes	1	0.0105263
Streptococcus suis	1	0.0105263
