# Supplementary material for: Profiling microorganisms in whole saliva of children with and without dental caries
Source: Clin Exp Dent Res. 2019 Jun 20;5(4):438–46. doi: 10.1002/cre2.206 (PMC6704248; doi:10.1002/cre2.206)
Supplement: Supplementary file 7 — Table S7. Associations between Species and Oral Health. Relative risk (RR) was used to measure the relative risk of cavities being associate with a species being present in subjects. RR > 1 denotes higher risk of cavities with presence of species, whereas RR < 1 a lower risk of cavities with presence of species. The confindence intervals (CI) serve to estimate the true relative risk in the population (versus the sample set). The confidence level was set at 95%. NA: non‐applicable due to very low numbers. [file CRE2-5-438-s007.xlsx]

## Sheet: Table S7
Table S7: Associations between Species and Oral Health. Relative risk (RR) was used to measure the relative risk of cavities being associate with a species being present in subjects. RR > 1 denotes higher risk of cavities with presence of species, whereas RR < 1 a lower risk of cavities with presence of species. The confindence intervals (CI) serve to estimate the true relative risk in the popula…
		all					child					teenager
genus/species	DMFT	Present	Absent	rr	lower CI	higher CI	Present	Absent	rr	lower CI	higher CI	Present	Absent	rr	lower CI	higher CI
Abiotrophia	high	2	21	1.26984	0.541274	2.97908	1	5	1.8	0.373208	8.68149	1	16	1.375	1.06456	1.77596
	none	1	19				1	13				0	6
Acinetobacter johnsonii	high	1	22	1.90909	1.43086	2.54717	0	6	NA	NA	NA	1	16	1.375	1.06456	1.77596
	none	0	20				0	14				0	6
Actinobacillus	high	0	23	0	0	NA	0	6	0	0	NA	0	17	NA	NA	NA
	none	1	19				1	13				0	6
Actinomyces odontolyticus	high	0	23	NA	NA	NA	0	6	NA	NA	NA	0	17	NA	NA	NA
	none	0	20				0	14				0	6
Bacteroides thetaiotaomicron	high	3	20	1.4625	0.768708	2.78247	2	4	2.83333	0.877221	9.15138	1	16	1.375	1.06456	1.77596
	none	1	19				1	13				0	6
Candida	high	7	16	1.44375	0.843911	2.46994	0	6	0	0	NA	7	10	1.3125	0.842388	2.04497
	none	3	17				2	12				1	5
Eikenella corrodens	high	0	23	NA	NA	NA	0	6	NA	NA	NA	0	17	NA	NA	NA
	none	0	20				0	14				0	6
Enterococcus	high	0	23	0	0	NA	0	6	0	0	NA	0	17	NA	NA	NA
	none	1	19				1	13				0	6
Eubacterium eligens	high	0	23	NA	NA	NA	0	6	NA	NA	NA	0	17	NA	NA	NA
	none	0	20				0	14				0	6
Fusobacterium nucleatum	high	0	23	NA	NA	NA	0	6	NA	NA	NA	0	17	NA	NA	NA
	none	0	20				0	14				0	6
Gemella	high	1	22	0.931818	0.226409	3.83503	0	6	0	0	NA	1	16	1.375	1.06456	1.77596
	none	1	19				1	13				0	6
Haemophilus	high	2	21	1.26984	0.541274	2.97908	1	5	1.8	0.373208	8.68149	1	16	1.375	1.06456	1.77596
	none	1	19				1	13				0	6
Lactobacillus	high	1	22	1.90909	1.43086	2.54717	0	6	NA	NA	NA	1	16	1.375	1.06456	1.77596
	none	0	20				0	14				0	6
Legionella feeleii	high	0	23	NA	NA	NA	0	6	NA	NA	NA	0	17	NA	NA	NA
	none	0	20				0	14				0	6
Moraxella lacunata	high	0	23	NA	NA	NA	0	6	NA	NA	NA	0	17	NA	NA	NA
	none	0	20				0	14				0	6
Neisseria	high	7	16	0.669118	0.351298	1.27447	3	3	0.818182	0.215094	3.11223	4	13	0.871795	0.467002	1.62746
	none	10	10				8	6				2	4
Novosphingobium aromaticivorans	high	0	23	NA	NA	NA	0	6	NA	NA	NA	0	17	NA	NA	NA
	none	0	20				0	14				0	6
Pasteurella multocida	high	1	22	1.90909	1.43086	2.54717	0	6	NA	NA	NA	1	16	1.375	1.06456	1.77596
	none	0	20				0	14				0	6
Rothia mucilaginosa	high	11	12	0.875	0.50061	1.52938	5	1	3.33333	0.473403	23.4707	6	11	0.709091	0.406411	1.2372
	none	11	9				7	7				4	2
Saccharomyces	high	9	14	1.33163	0.774027	2.29093	1	5	0.6	0.0903259	3.98557	8	9	1.38272	0.878452	2.17645
	none	5	15				4	10				1	5
Salmonella	high	0	23	0	0	NA	0	6	0	0	NA	0	17	NA	NA	NA
	none	1	19				1	13				0	6
Shigella flexneri	high	0	23	0	0	NA	0	6	0	0	NA	0	17	NA	NA	NA
	none	1	19				1	13				0	6
Staphylococcus	high	4	19	0.43609	0.182828	1.04019	0	6	0	0	NA	4	13	0.576923	0.280588	1.18622
	none	10	10				6	8				4	2
Staphylococcus aureus	high	3	20	1.4625	0.768708	2.78247	1	5	1.8	0.373208	8.68149	2	15	1.4	1.0682	1.83487
	none	1	19				1	13				0	6
Staphylococcus epidermidis	high	3	20	0.436364	0.160266	1.18811	0	6	0	0	NA	3	14	0.489796	0.204133	1.17521
	none	8	12				4	10				4	2
Streptococcus	high	16	7	0.884793	0.491828	1.59173	4	2	0.666667	0.170661	2.60425	12	5	1.05	0.607432	1.81502
	none	15	5				11	3				4	2
Streptococcus pneumoniae	high	11	12	0.875	0.50061	1.52938	2	4	0.5	0.11687	2.13913	9	8	1.03125	0.633346	1.67914
	none	11	9				8	6				3	3
Veillonella parvula	high	0	23	NA	NA	NA	0	6	NA	NA	NA	0	17	NA	NA	NA
	none	0	20				0	14				0	6
